# Supplementary material for: Five new records of bee flies (Bombyliidae, Diptera) from Saudi Arabia with zoogeographical remarks
Source: Zookeys. 2015 Mar 23;(489):125–33. doi: 10.3897/zookeys.489.8794 (PMC4395840; doi:10.3897/zookeys.489.8794)
Supplement: XML Treatment for Bombomyia discoidea [file zookeys.489.8794-treatment1.xml]

<!DOCTYPE tp:taxon-treatment
  PUBLIC "-//TaxonX//DTD Taxonomic Treatment Publishing DTD v0 20100105//EN" "tax-treatment-NSO.dtd">
<tp:taxon-treatment xmlns:tp="http://www.plazi.org/taxpub"><tp:treatment-meta><kwd-group><label>Taxon classification</label><kwd><named-content content-type="kingdom">Animalia</named-content></kwd><kwd><named-content content-type="order">Diptera</named-content></kwd><kwd><named-content content-type="family">Bombyliidae</named-content></kwd></kwd-group><mixed-citation publication-type="journal"><person-group><name><surname>El-Hawagry</surname><given-names>Magdi S.</given-names></name><name><surname>Dhafer</surname><given-names>Hathal M. Al</given-names></name></person-group><article-title>Five new records of bee flies (<tp:taxon-name><tp:taxon-name-part taxon-name-part-type="family">Bombyliidae</tp:taxon-name-part></tp:taxon-name>, <tp:taxon-name><tp:taxon-name-part taxon-name-part-type="order">Diptera</tp:taxon-name-part></tp:taxon-name>) from Saudi Arabia with zoogeographical remarks</article-title><source>Zookeys</source><day>23</day><month>3</month><year>2015</year><volume>2015</volume><issue>489</issue><fpage>125</fpage><lpage>133</lpage><pub-id pub-id-type="doi">10.3897/zookeys.489.8794</pub-id></mixed-citation></tp:treatment-meta><tp:nomenclature><tp:taxon-name>
                                        <tp:taxon-name-part taxon-name-part-type="genus">Bombomyia</tp:taxon-name-part>
                                        <tp:taxon-name-part taxon-name-part-type="species">discoidea</tp:taxon-name-part>
                                    </tp:taxon-name><tp:taxon-authority>(Fabricius, 1794)</tp:taxon-authority><xref ref-type="fig" rid="F2">Figures 2–6</xref></tp:nomenclature><tp:treatment-sec sec-type="Remarks"><title>Remarks.</title><p>This is a robust species over 10 mm in length; with body, legs, and all spines and spicules black; with uniformly long hair on abdomen black at base, white at apex; thorax of female with gray to orange-brown hairs.</p></tp:treatment-sec><tp:treatment-sec sec-type="Distribution"><title>Distribution.</title><p><bold>Afrotropical:</bold> Botswana, Burundi, Chad, Congo, Eritrea, Ethiopia, Gambia, Ghana, Kenya, Malawi, Mali, Mozambique, Namibia, Niger, Nigeria, Oman, Saudi Arabia (South-western part), Senegal, South Africa, Swaziland, Tanzania, Togo, Uganda, Yemen, Zambia, Zimbabwe. <bold>Palaearctic:</bold> Algeria, Armenia, Austria, Azerbaijan, China, France, Greece, Hungary, Iran, Israel, Italy, Mongolia, Russia, Spain, Turkey, Turkmenistan, Ukraine, Uzbekistan.</p></tp:treatment-sec><tp:treatment-sec sec-type="Material examined"><title>Material examined.</title><p>1 female, Al-Baha Province, Ghabet Shahba [<named-content xmlns:xlink="http://www.w3.org/1999/xlink" content-type="dwc:verbatimCoordinates" xlink:type="simple">20.02.723N,41.28.565E</named-content>, 2324m], 20.V.2013, (El-Hawagry); 1 female, same data, 2.VI.2013; 1 female, Asir Province, Garf Raydah Protected Area [<named-content xmlns:xlink="http://www.w3.org/1999/xlink" content-type="dwc:verbatimCoordinates" xlink:type="simple">18°11.884'N, 42°24.435'E</named-content>, 2387 m], 6.VI.2014, (El-Hawagry). All deposited in EFC.</p><fig id="F2" position="float" orientation="portrait"><label>Figure 2–6.</label><caption><p><italic><tp:taxon-name><tp:taxon-name-part taxon-name-part-type="genus">Bombomyia</tp:taxon-name-part> <tp:taxon-name-part taxon-name-part-type="species">discoidea</tp:taxon-name-part></tp:taxon-name></italic>, Female: <bold>2</bold> Dorsal view <bold>3</bold> Head and thorax <bold>4</bold> Lateral view <bold>5</bold> Wing <bold>6</bold> Antenna.</p></caption><graphic xmlns:xlink="http://www.w3.org/1999/xlink" xlink:href="zookeys-489-125-g002.jpg" position="float" orientation="portrait" xlink:type="simple" id="oo_40531.jpg"/></fig></tp:treatment-sec></tp:taxon-treatment>
