# Supplementary material for: Five new records of bee flies (Bombyliidae, Diptera) from Saudi Arabia with zoogeographical remarks
Source: Zookeys. 2015 Mar 23;(489):125–33. doi: 10.3897/zookeys.489.8794 (PMC4395840; doi:10.3897/zookeys.489.8794)
Supplement: XML Treatment for Spogostylum candidum [file zookeys.489.8794-treatment2.xml]

<!DOCTYPE tp:taxon-treatment
  PUBLIC "-//TaxonX//DTD Taxonomic Treatment Publishing DTD v0 20100105//EN" "tax-treatment-NSO.dtd">
<tp:taxon-treatment xmlns:tp="http://www.plazi.org/taxpub"><tp:treatment-meta><kwd-group><label>Taxon classification</label><kwd><named-content content-type="kingdom">Animalia</named-content></kwd><kwd><named-content content-type="order">Diptera</named-content></kwd><kwd><named-content content-type="family">Bombyliidae</named-content></kwd></kwd-group><mixed-citation publication-type="journal"><person-group><name><surname>El-Hawagry</surname><given-names>Magdi S.</given-names></name><name><surname>Dhafer</surname><given-names>Hathal M. Al</given-names></name></person-group><article-title>Five new records of bee flies (<tp:taxon-name><tp:taxon-name-part taxon-name-part-type="family">Bombyliidae</tp:taxon-name-part></tp:taxon-name>, <tp:taxon-name><tp:taxon-name-part taxon-name-part-type="order">Diptera</tp:taxon-name-part></tp:taxon-name>) from Saudi Arabia with zoogeographical remarks</article-title><source>Zookeys</source><day>23</day><month>3</month><year>2015</year><volume>2015</volume><issue>489</issue><fpage>125</fpage><lpage>133</lpage><pub-id pub-id-type="doi">10.3897/zookeys.489.8794</pub-id></mixed-citation></tp:treatment-meta><tp:nomenclature><tp:taxon-name>
                                        <tp:taxon-name-part taxon-name-part-type="genus">Spogostylum</tp:taxon-name-part>
                                        <tp:taxon-name-part taxon-name-part-type="species">candidum</tp:taxon-name-part>
                                    </tp:taxon-name><tp:taxon-authority>Sack, 1909</tp:taxon-authority><xref ref-type="fig" rid="F3">Figures 7–8</xref></tp:nomenclature><tp:treatment-sec sec-type="Remarks"><title>Remarks.</title><p>The individuals of this species exhibit considerable variations in size, usually more than 10 mm in length. It can be distinguished from other species of the genus by the absence of alternating tufts of hairs on sides of abdomen; some long black hairs usually found on sides of 2<sup>nd</sup> tergite but not in form of tufts; last three tergites extensively covered with dense white scales; lower part of face, above peristomal ridge, with long yellowish white hairs only; and aedeagus longer than aedeagal sheath.</p></tp:treatment-sec><tp:treatment-sec sec-type="Distribution"><title>Distribution.</title><p><bold>Afrotropical:</bold> Egypt [as ”Gebel Elba”], Saudi Arabia (South-western part), United Arab Emirates. <bold>Oriental:</bold> Pakistan. <bold>Palaearctic:</bold> Iran, Turkey.</p></tp:treatment-sec><tp:treatment-sec sec-type="Material examined"><title>Material examined.</title><p>2 males, Al-Baha Province, Jabal Shada Al A’Ala Protected Area [<named-content xmlns:xlink="http://www.w3.org/1999/xlink" content-type="dwc:verbatimCoordinates" xlink:type="simple">19°50.710'N, 41°18.267'E</named-content>, 1474 m], 4.VI.2014, (El-Hawagry). Deposited in KSMA.</p><fig id="F3" position="float" orientation="portrait"><label>Figures 7–11.</label><caption><p><bold>7</bold> <italic><tp:taxon-name><tp:taxon-name-part taxon-name-part-type="genus">Spogostylum</tp:taxon-name-part> <tp:taxon-name-part taxon-name-part-type="species">candidum</tp:taxon-name-part></tp:taxon-name></italic>, male, dorsal view <bold>8</bold> Same, lateral view <bold>9</bold> <italic><tp:taxon-name><tp:taxon-name-part taxon-name-part-type="genus">Exoprosopa</tp:taxon-name-part> <tp:taxon-name-part taxon-name-part-type="species">minos</tp:taxon-name-part></tp:taxon-name></italic>, female, dorsal view <bold>10</bold> Same, lateral view <bold>11</bold> <italic><tp:taxon-name><tp:taxon-name-part taxon-name-part-type="genus">Desmatoneura</tp:taxon-name-part></tp:taxon-name></italic> sp., male, dorso-lateral view.</p></caption><graphic xmlns:xlink="http://www.w3.org/1999/xlink" xlink:href="zookeys-489-125-g003.jpg" position="float" orientation="portrait" xlink:type="simple" id="oo_40532.jpg"/></fig><!--PageBreak--></tp:treatment-sec></tp:taxon-treatment>
