# Supplementary material for: Five new records of bee flies (Bombyliidae, Diptera) from Saudi Arabia with zoogeographical remarks
Source: Zookeys. 2015 Mar 23;(489):125–33. doi: 10.3897/zookeys.489.8794 (PMC4395840; doi:10.3897/zookeys.489.8794)
Supplement: XML Treatment for Exoprosopa linearis [file zookeys.489.8794-treatment3.xml]

<!DOCTYPE tp:taxon-treatment
  PUBLIC "-//TaxonX//DTD Taxonomic Treatment Publishing DTD v0 20100105//EN" "tax-treatment-NSO.dtd">
<tp:taxon-treatment xmlns:tp="http://www.plazi.org/taxpub"><tp:treatment-meta><kwd-group><label>Taxon classification</label><kwd><named-content content-type="kingdom">Animalia</named-content></kwd><kwd><named-content content-type="order">Diptera</named-content></kwd><kwd><named-content content-type="family">Bombyliidae</named-content></kwd></kwd-group><mixed-citation publication-type="journal"><person-group><name><surname>El-Hawagry</surname><given-names>Magdi S.</given-names></name><name><surname>Dhafer</surname><given-names>Hathal M. Al</given-names></name></person-group><article-title>Five new records of bee flies (<tp:taxon-name><tp:taxon-name-part taxon-name-part-type="family">Bombyliidae</tp:taxon-name-part></tp:taxon-name>, <tp:taxon-name><tp:taxon-name-part taxon-name-part-type="order">Diptera</tp:taxon-name-part></tp:taxon-name>) from Saudi Arabia with zoogeographical remarks</article-title><source>Zookeys</source><day>23</day><month>3</month><year>2015</year><volume>2015</volume><issue>489</issue><fpage>125</fpage><lpage>133</lpage><pub-id pub-id-type="doi">10.3897/zookeys.489.8794</pub-id></mixed-citation></tp:treatment-meta><tp:nomenclature><tp:taxon-name>
                                        <tp:taxon-name-part taxon-name-part-type="genus">Exoprosopa</tp:taxon-name-part>
                                        <tp:taxon-name-part taxon-name-part-type="species">linearis</tp:taxon-name-part>
                                    </tp:taxon-name><tp:taxon-authority>Bezzi, 1924</tp:taxon-authority></tp:nomenclature><tp:treatment-sec sec-type="Remarks"><title>Remarks.</title><p>A single female in a poor condition has been collected. This species is easily distinguished by the wholly brownish infuscated wing, which tends to be darker at fore border and along veins; also by the abdomen which is narrow parallel sided with contrasting bands of black and white scales.</p></tp:treatment-sec><tp:treatment-sec sec-type="Distribution"><title>Distribution.</title><p><bold>Afrotropical:</bold> Eritrea, Oman, Saudi Arabia (South-western part), Yemen.</p></tp:treatment-sec><tp:treatment-sec sec-type="Material examined"><title>Material examined.</title><p>1 female, Al-Baha Province, Al-Mekhwa [<named-content xmlns:xlink="http://www.w3.org/1999/xlink" content-type="dwc:verbatimCoordinates" xlink:type="simple">19.81328°N, 41.44073°E</named-content>, 455m], 27.III.2013, (El-Hawagry). Deposited in EFC.</p></tp:treatment-sec></tp:taxon-treatment>
