# Supplementary material for: Five new records of bee flies (Bombyliidae, Diptera) from Saudi Arabia with zoogeographical remarks
Source: Zookeys. 2015 Mar 23;(489):125–33. doi: 10.3897/zookeys.489.8794 (PMC4395840; doi:10.3897/zookeys.489.8794)
Supplement: XML Treatment for Exoprosopa minos [file zookeys.489.8794-treatment4.xml]

<!DOCTYPE tp:taxon-treatment
  PUBLIC "-//TaxonX//DTD Taxonomic Treatment Publishing DTD v0 20100105//EN" "tax-treatment-NSO.dtd">
<tp:taxon-treatment xmlns:tp="http://www.plazi.org/taxpub"><tp:treatment-meta><kwd-group><label>Taxon classification</label><kwd><named-content content-type="kingdom">Animalia</named-content></kwd><kwd><named-content content-type="order">Diptera</named-content></kwd><kwd><named-content content-type="family">Bombyliidae</named-content></kwd></kwd-group><mixed-citation publication-type="journal"><person-group><name><surname>El-Hawagry</surname><given-names>Magdi S.</given-names></name><name><surname>Dhafer</surname><given-names>Hathal M. Al</given-names></name></person-group><article-title>Five new records of bee flies (<tp:taxon-name><tp:taxon-name-part taxon-name-part-type="family">Bombyliidae</tp:taxon-name-part></tp:taxon-name>, <tp:taxon-name><tp:taxon-name-part taxon-name-part-type="order">Diptera</tp:taxon-name-part></tp:taxon-name>) from Saudi Arabia with zoogeographical remarks</article-title><source>Zookeys</source><day>23</day><month>3</month><year>2015</year><volume>2015</volume><issue>489</issue><fpage>125</fpage><lpage>133</lpage><pub-id pub-id-type="doi">10.3897/zookeys.489.8794</pub-id></mixed-citation></tp:treatment-meta><tp:nomenclature><tp:taxon-name>
                                        <tp:taxon-name-part taxon-name-part-type="genus">Exoprosopa</tp:taxon-name-part>
                                        <tp:taxon-name-part taxon-name-part-type="species">minos</tp:taxon-name-part>
                                    </tp:taxon-name><tp:taxon-authority>(Meigen, 1804)</tp:taxon-authority><xref ref-type="fig" rid="F3">Figures 9–10</xref><!--PageBreak--></tp:nomenclature><tp:treatment-sec sec-type="Remarks"><title>Remarks.</title><p>This species is distinguished by the remarkable transverse bands of white scales on the abdominal tergites, by the brownish infuscation at the fore border and base of wing, and by the black antennae and legs.</p><p>Considering the south-western part of Saudi Arabia as included in the Afrotropical Region, this is the first record of this species from the Afrotropical Region.</p></tp:treatment-sec><tp:treatment-sec sec-type="Distribution"><title>Distribution.</title><p><bold>Afrotropical:</bold> Saudi Arabia (South-westrern part). <bold>Palaearctic:</bold> Algeria, Armenia, Austria, Azerbaijan, Croatia, Czech Republic, Egypt, France, Georgia, Germany, Greece, Hungary, Iran, Israel, Palestine  (West Bank), Italy, Kazakhstan, Kyrgyzstan, Lebanon, Libya, Moldova, Morocco, Poland, Romania, Russia, Slovakia, Spain, Syria, Tajikistan, Tunisia, Turkey, Turkmenistan, Ukraine, Uzbekistan.</p></tp:treatment-sec><tp:treatment-sec sec-type="Material examined"><title>Material examined.</title><p>1 male and 2 females, Al-Baha Province, Aqabet Al Baha-Tihama [<named-content xmlns:xlink="http://www.w3.org/1999/xlink" content-type="dwc:verbatimCoordinates" xlink:type="simple">20.00000°N, 41.43758°E</named-content>, 1300 m], VI-V.2013, (El-Hawagry). Deposited in EFC.</p></tp:treatment-sec><tp:treatment-sec><!--Section generated to contain objects referenced in tp:taxon-treatment.--><fig id="F3" position="float" orientation="portrait"><label>Figures 7–11.</label><caption><p><bold>7</bold> <italic><tp:taxon-name><tp:taxon-name-part taxon-name-part-type="genus">Spogostylum</tp:taxon-name-part> <tp:taxon-name-part taxon-name-part-type="species">candidum</tp:taxon-name-part></tp:taxon-name></italic>, male, dorsal view <bold>8</bold> Same, lateral view <bold>9</bold> <italic><tp:taxon-name><tp:taxon-name-part taxon-name-part-type="genus">Exoprosopa</tp:taxon-name-part> <tp:taxon-name-part taxon-name-part-type="species">minos</tp:taxon-name-part></tp:taxon-name></italic>, female, dorsal view <bold>10</bold> Same, lateral view <bold>11</bold> <italic><tp:taxon-name><tp:taxon-name-part taxon-name-part-type="genus">Desmatoneura</tp:taxon-name-part></tp:taxon-name></italic> sp., male, dorso-lateral view.</p></caption><graphic xmlns:xlink="http://www.w3.org/1999/xlink" xlink:href="zookeys-489-125-g003.jpg" position="float" orientation="portrait" xlink:type="simple" id="oo_40532.jpg"/></fig></tp:treatment-sec></tp:taxon-treatment>
