# Supplementary material for: Five new records of bee flies (Bombyliidae, Diptera) from Saudi Arabia with zoogeographical remarks
Source: Zookeys. 2015 Mar 23;(489):125–33. doi: 10.3897/zookeys.489.8794 (PMC4395840; doi:10.3897/zookeys.489.8794)
Supplement: XML Treatment for Desmatoneura sp. [file zookeys.489.8794-treatment5.xml]

<!DOCTYPE tp:taxon-treatment
  PUBLIC "-//TaxonX//DTD Taxonomic Treatment Publishing DTD v0 20100105//EN" "tax-treatment-NSO.dtd">
<tp:taxon-treatment xmlns:tp="http://www.plazi.org/taxpub"><tp:treatment-meta><kwd-group><label>Taxon classification</label><kwd><named-content content-type="kingdom">Animalia</named-content></kwd><kwd><named-content content-type="order">Diptera</named-content></kwd><kwd><named-content content-type="family">Bombyliidae</named-content></kwd></kwd-group><mixed-citation publication-type="journal"><person-group><name><surname>El-Hawagry</surname><given-names>Magdi S.</given-names></name><name><surname>Dhafer</surname><given-names>Hathal M. Al</given-names></name></person-group><article-title>Five new records of bee flies (<tp:taxon-name><tp:taxon-name-part taxon-name-part-type="family">Bombyliidae</tp:taxon-name-part></tp:taxon-name>, <tp:taxon-name><tp:taxon-name-part taxon-name-part-type="order">Diptera</tp:taxon-name-part></tp:taxon-name>) from Saudi Arabia with zoogeographical remarks</article-title><source>Zookeys</source><day>23</day><month>3</month><year>2015</year><volume>2015</volume><issue>489</issue><fpage>125</fpage><lpage>133</lpage><pub-id pub-id-type="doi">10.3897/zookeys.489.8794</pub-id></mixed-citation></tp:treatment-meta><tp:nomenclature><tp:taxon-name>
                                        <tp:taxon-name-part taxon-name-part-type="genus">Desmatoneura</tp:taxon-name-part>
                                        <tp:taxon-name-part taxon-name-part-type="uncertainty-rank">sp.</tp:taxon-name-part>
                                    </tp:taxon-name><xref ref-type="fig" rid="F3">Figure 11</xref></tp:nomenclature><tp:treatment-sec sec-type="Remarks"><title>Remarks.</title><p>A single male agreeing with characters of genus <italic><tp:taxon-name><tp:taxon-name-part taxon-name-part-type="genus">Desmatoneura</tp:taxon-name-part></tp:taxon-name></italic> Williston, 1895 has been collected. <xref ref-type="bibr" rid="B8">Greathead (1980</xref> &amp; <xref ref-type="bibr" rid="B9">1988</xref>) questionably recorded <italic><tp:taxon-name><tp:taxon-name-part taxon-name-part-type="genus">Desmatoneura</tp:taxon-name-part> <tp:taxon-name-part taxon-name-part-type="species">frontalis</tp:taxon-name-part></tp:taxon-name></italic> (Wiedemann, 1828) from Oman; <italic><tp:taxon-name><tp:taxon-name-part taxon-name-part-type="genus">Desmatoneura</tp:taxon-name-part> <tp:taxon-name-part taxon-name-part-type="species">brevipennis</tp:taxon-name-part></tp:taxon-name></italic> (Bezzi, 1924) from Yemen, Oman, and United Arab Emirates; and an unidentified species from United Arab Emirates. <xref ref-type="bibr" rid="B7">Evenhuis and Greathead (1999)</xref> recorded <italic><tp:taxon-name><tp:taxon-name-part taxon-name-part-type="genus">Desmatoneura</tp:taxon-name-part> <tp:taxon-name-part taxon-name-part-type="species">frontalis</tp:taxon-name-part></tp:taxon-name></italic> (Wiedemann, 1828) from Saudi Arabia. Species in this genus are little-known and the present one is probably new but more specimens are required to ensure that.</p></tp:treatment-sec><tp:treatment-sec sec-type="Material examined"><title>Material examined.</title><p>1 male, Al-Baha Province, Jabal Shada Al A’Ala Protected Area [<named-content xmlns:xlink="http://www.w3.org/1999/xlink" content-type="dwc:verbatimCoordinates" xlink:type="simple">19°50.710'N, 41°18.267'E</named-content>, 1474 m], 4.VI.2014, (El-Hawagry). Deposited in KSMA.</p><!--PageBreak--></tp:treatment-sec><tp:treatment-sec><!--Section generated to contain objects referenced in tp:taxon-treatment.--><fig id="F3" position="float" orientation="portrait"><label>Figures 7–11.</label><caption><p><bold>7</bold> <italic><tp:taxon-name><tp:taxon-name-part taxon-name-part-type="genus">Spogostylum</tp:taxon-name-part> <tp:taxon-name-part taxon-name-part-type="species">candidum</tp:taxon-name-part></tp:taxon-name></italic>, male, dorsal view <bold>8</bold> Same, lateral view <bold>9</bold> <italic><tp:taxon-name><tp:taxon-name-part taxon-name-part-type="genus">Exoprosopa</tp:taxon-name-part> <tp:taxon-name-part taxon-name-part-type="species">minos</tp:taxon-name-part></tp:taxon-name></italic>, female, dorsal view <bold>10</bold> Same, lateral view <bold>11</bold> <italic><tp:taxon-name><tp:taxon-name-part taxon-name-part-type="genus">Desmatoneura</tp:taxon-name-part></tp:taxon-name></italic> sp., male, dorso-lateral view.</p></caption><graphic xmlns:xlink="http://www.w3.org/1999/xlink" xlink:href="zookeys-489-125-g003.jpg" position="float" orientation="portrait" xlink:type="simple" id="oo_40532.jpg"/></fig></tp:treatment-sec><ref-list><ref id="B8"><mixed-citation xmlns:xlink="http://www.w3.org/1999/xlink" xlink:type="simple"><person-group><name name-style="western"><surname>Greathead</surname><given-names>DJ</given-names></name></person-group> (<year>1980</year>) <article-title>Insects of Saudi Arabia. <tp:taxon-name><tp:taxon-name-part taxon-name-part-type="order">Diptera</tp:taxon-name-part></tp:taxon-name>: Fam. <tp:taxon-name><tp:taxon-name-part taxon-name-part-type="family">Bombyliidae</tp:taxon-name-part></tp:taxon-name>.</article-title><source>Fauna of Saudi Arabia</source><volume>2</volume>: <fpage>291</fpage>–<lpage>337</lpage>.</mixed-citation></ref><ref id="B9"><mixed-citation xmlns:xlink="http://www.w3.org/1999/xlink" xlink:type="simple"><person-group><name name-style="western"><surname>Greathead</surname><given-names>DJ</given-names></name></person-group> (<year>1988</year>) <article-title><tp:taxon-name><tp:taxon-name-part taxon-name-part-type="order">Diptera</tp:taxon-name-part></tp:taxon-name>, Fam. <tp:taxon-name><tp:taxon-name-part taxon-name-part-type="family">Bombyliidae</tp:taxon-name-part></tp:taxon-name> of Saudi Arabia (part 2).</article-title><source>Fauna of Saudi Arabia</source><volume>9</volume>: <fpage>90</fpage>–<lpage>113</lpage>.</mixed-citation></ref><ref id="B7"><mixed-citation xmlns:xlink="http://www.w3.org/1999/xlink" xlink:type="simple"><person-group><name name-style="western"><surname>Evenhuis</surname><given-names>NL</given-names></name><name name-style="western"><surname>Greathead</surname><given-names>DJ</given-names></name></person-group> (<year>1999</year>) <source>World catalog of bee flies (<tp:taxon-name><tp:taxon-name-part taxon-name-part-type="order">Diptera</tp:taxon-name-part></tp:taxon-name>: <tp:taxon-name><tp:taxon-name-part taxon-name-part-type="family">Bombyliidae</tp:taxon-name-part></tp:taxon-name>).</source><publisher-name>Backhuys Publishers</publisher-name>, <publisher-loc>Leiden</publisher-loc>, <size units="page">753 pp</size>.</mixed-citation></ref></ref-list></tp:taxon-treatment>
